# Supplementary material for: Artificial Intelligence-Enabled Electrocardiography for Prediction of Sudden Cardiac Death and Malignant Ventricular Arrhythmias: A Scoping Review
Source: J Cardiovasc Dev Dis. 2026 May 12;13(5):206. doi: 10.3390/jcdd13050206 (PMC13207818; doi:10.3390/jcdd13050206)
Supplement: Supplementary file 1 [file jcdd-13-00206-s001.zip]

Archive with 1 entries (1 files):
- jcdd-4257168-supplementary.pdf
